# Supplementary material for: High intensity human activity limits ultra-high altitude soil microbial community dispersal and keystone taxa distribution in southeastern Tibetan Plateau
Source: Front Microbiol. 2025 Oct 3;16:1666493. doi: 10.3389/fmicb.2025.1666493 (PMC12531163; doi:10.3389/fmicb.2025.1666493)
Supplement: Supplementary file 1 [file Table_1.xlsx]

## Sheet: TableS1
					Sampling Area Status in Oct 3th			Soil properties in Oct 3th
Region	Area Name	Central Longitude of Area	Central Latitude of Area	Elevation (m)	Average Temperature (℃)	Moisture (%)	Precipitation (mm/d)	Soil Tempature (℃)	Water content of soil (%)
ML	Mila mountain 1	92°20′03.12″	29°50′01.86″	5230	4.563	83.11	5.179	6.813	40
ML	Mila mountain 2	92°20′19.96″	29°49′44.52″	5100	4.164	81.28	6.643	6.696	40.02
ML	Mila mountain 3	92°20′34.65″	29°50′35.50″	4903	4.268	80.69	5.403	6.744	40.01
ML	Mila mountain 4	92°20′03.16″	29°51′37.88″	4700	4.365	80.04	6.127	6.861	39.99
UHC	Bangjie village	92°21′04.94″	29°45′59.48″	4498	4.562	83.1	5.279	7.326	40.97
UHC	Songduo village	92°29′11.37″	29°53′36.32″	4284	4.175	81.28	6.59	6.714	40.09
UHC	Luomalin village	92°35′37.34″	29°51′39.16″	4079	4.075	85.59	6.206	6.527	33.26
MHC	Chaduogang village	92°45′5.04″	29°54′20.03″	3899	5.769	78.69	6.536	8.152	39.55
MHC	Zhabu village	92°52′41.08″	30°0′41.02″	3683	6.169	81.44	9.399	8.946	40.19
MHC	Langsha village	93°07′57.24″	29°57′12.70″	3500	6.196	85.05	10.41	9.497	40.56
MHC	Binge village	93°27′7.69″	29°53′11.48″	3301	6.749	86.18	8.935	9.063	40.23

## Sheet: TableS2
		R squared	P value
Bacteria	HeS	0.08834	0.093
	HoS	0.00544	0.6833
	DL	0.4097	<0.0001
	HD	0.006677	0.6512
	DR	0.4587	<0.0001
Fungi	HeS	0.07607	0.1203
	HoS	0.003543	0.7421
	DL	0.1868	0.012
	HD	0.002021	0.8038
	DR	0.266	0.0021

## Sheet: TableS3
	Type	nodes_num	edges_num	positive.corr_num	positive.corr_prop	negative.corr_num	negative.corr_prop	average_degree	average_shortest_path_length	network_diameter	network_density	clustering_coefficient	modularity
Bacteria	MHC	760	16934	16831	0.993918	103	0.00608244	44.5632	3.03474	8.32481	0.058713	0.889595	0.553034
	UHC	1026	9665	9621	0.995447	44	0.00455251	18.8402	2.85731	17.7025	0.0183806	0.988912	0.915039
	ML	588	1043	1023	0.980825	20	0.0191755	3.54762	5.95229	18.2146	0.00604364	0.680406	0.927681
	ALL	585	3013	2887	0.958181	126	0.0418188	10.3009	2.23813	5.32344	0.0176384	0.333038	0.604568
Fungi	MHC	135	695	673	0.968345	22	0.0316547	10.2963	3.50001	9.81145	0.076838	0.855761	0.679747
	UHC	328	1196	1190	0.994983	6	0.00501672	7.29268	5.34804	18.6784	0.0223018	0.952829	0.900614
	ML	167	217	216	0.995392	1	0.00460829	2.5988	2.151	8.15442	0.0156554	0.809917	0.91653
	ALL	171	921	843	0.915309	78	0.0846906	10.7719	1.74261	5.15606	0.0633643	0.485923	0.484556

## Sheet: TableS4
	ASV ID	Phylum	Class	Order	Family	Genus	Species
Bacteria	ASV2170	p__Actinobacteriota	c__Acidimicrobiia	o__Microtrichales	f__Iamiaceae	g__Iamia	s__unclassified_g__Iamia
	ASV5069	p__Proteobacteria	c__Alphaproteobacteria	o__Sphingomonadales	f__Sphingomonadaceae	g__Sphingomonas	s__unclassified_g__Sphingomonas
	ASV1216	p__Actinobacteriota	c__Acidimicrobiia	o__Microtrichales	f__Ilumatobacteraceae	g__CL500-29_marine_group	s__metagenome_g__CL500-29_marine_group
	ASV1029	p__Actinobacteriota	c__Thermoleophilia	o__Gaiellales	f__Gaiellaceae	g__Gaiella	s__unclassified_g__Gaiella
	ASV3502	p__Acidobacteriota	c__Acidobacteriae	o__Acidobacteriales	f__norank_o__Acidobacteriales	g__norank_o__Acidobacteriales	s__unclassified_g__norank_o__Acidobacteriales
Fungi	ASV30	p__Ascomycota	c__Eurotiomycetes	o__Chaetothyriales	f__Herpotrichiellaceae	g__Exophiala	s__Exophiala_equina
	ASV3	p__Ascomycota	c__Dothideomycetes	o__Capnodiales	f__Cladosporiaceae	g__Cladosporium	s__unclassified_g__Cladosporium
	ASV108	p__Ascomycota	c__Leotiomycetes	o__Helotiales	f__Calloriaceae	g__Polyphilus	s__Polyphilus_sieberi
	ASV26	p__Basidiomycota	c__Tremellomycetes	o__Filobasidiales	f__Filobasidiaceae	g__Naganishia	s__unclassified_g__Naganishia

## Sheet: TableS5
	Moran's I test result
Name	Moran I Statistic	Expectation	Variance	Standard Deviate	p-value
HeS_B	-0.0307958	-0.03125	0.0102351	0.0044896	0.4982
DL_B	0.0410256	-0.03125	0.0103836	0.70928	0.2391
DR_B	-0.0033469	-0.03125	0.0100626	0.27816	0.3904
DL_F	0.0429022	-0.03125	0.00998695	0.74201	0.229
DR_F	0.0438399	-0.03125	0.00998542	0.75145	0.2262
ASV3502	-0.00971333	-0.03125	0.0065863	0.26537	0.3954
ASV2170	-0.033197	-0.03125	0.00973053	-0.019737	0.5079
ASV1216	1.54689e-05	-0.03125	0.00837671	0.34161	0.3663
ASV1029	0.0101627	-0.03125	0.00879414	0.44161	0.3294
ASV5069	-0.0152159	-0.03125	0.00919114	0.16725	0.4336
ASV30	-0.0713451	-0.03125	0.00911278	-0.42002	0.6628
ASV108	0.00827589	-0.03125	0.0098316	0.39863	0.3451
ASV26	0.0217553	-0.03125	0.00842264	0.57756	0.2818
ASV3	-0.0480619	-0.03125	0.00957371	-0.17182	0.5682
